# Supplementary material for: Designing Analogs of SAAP-148 with Enhanced Antimicrobial and Anti-LPS Activities
Source: Int J Mol Sci. 2024 Nov 1;25(21):11776. doi: 10.3390/ijms252111776 (PMC11546786; doi:10.3390/ijms252111776)
Supplement: Supplementary file 1 [file ijms-25-11776-s001.zip]

Archive with 1 entries (1 files):
- ijms-3252197-supplementary.pdf
